# Supplementary material for: Development, Validation, and Application of the UPLC-DAD Methodology for the Evaluation of the Qualitative and Quantitative Composition of Phenolic Compounds in the Fruit of American Cranberry (Vaccinium macrocarpon Aiton)
Source: Molecules. 2022 Jan 12;27(2):467. doi: 10.3390/molecules27020467 (PMC8779177; doi:10.3390/molecules27020467)
Supplement: Supplementary file 1 [file molecules-27-00467-s001.zip]

Archive with 1 entries (1 files):
- molecules-1542005-supplementary.pdf
